# Supplementary material for: Efficacy of orthodontic mini implants for en masse retraction in the maxilla: a systematic review and meta-analysis
Source: Int J Implant Dent. 2018 Oct 25;4:35. doi: 10.1186/s40729-018-0144-4 (PMC6200826; doi:10.1186/s40729-018-0144-4)
Supplement: Supplementary file 1 — Data extraction template. (CSV 2 kb) [file 40729_2018_144_MOESM1_ESM.csv]

Name	Data Type	Statistical Method	Effect Measure	Analysis Model	Events 1	Mean 1	SD 1	Total 1	Events 2	Mean 2	SD 2	Total 2	Effect Estimate	SE	CI Start	CI End	Weight	Q	P(Q)	I-Sqr(Q)	Tau-Sqr	Z	P(Z)	Qint	P(Qint)	I-Sqr(Qint)	df	Year of study
Anchor loss using mini implants vs. conventional measure
Horizontal anchor loss	CON	IV	Mean Difference	Random	0			108	0			110	-2.79269616		-3.55586502	-2.0295273	100	55.10344276	0	89.11138815	0.88533616	7.17217933	0	0	1	0	6
Al-Sibaie 2014					0	-0.75	0.63	28	0	1.76	1.01	28	-2.51	0.22496031	-2.95091411	-2.06908589	16.19927418											2014
Basha 2012					0	0	0.01	7	0	1.73	0.43	7	-1.73	0.16256867	-2.04862873	-1.41137127	16.62885354											2012
Davoody 2012					0	-0.69	0.97	13	0	2.55	1.8	15	-3.24	0.53700738	-4.29251512	-2.18748488	12.91763923											2012
Liu 2009					0	-0.06	1.4	17	0	1.47	1.15	17	-1.53	0.43941806	-2.39124358	-0.66875642	14.05903116											2009
Upadhyay 2008a					0	-0.78	1.35	18	0	3.22	1.06	18	-4	0.40456424	-4.79293133	-3.20706867	14.45327076											2009
Upadhyay 2008b					0	-0.55	1.19	15	0	1.95	2.09	15	-2.5	0.62097772	-3.71709397	-1.28290603	11.92935065
Victor 2014					0	-0.88	1.13	10	0	3.38	0.92	10	-4.26	0.4607928	-5.16313728	-3.35686272	13.81258048											2014
Vertical anchor loss using mini implants vs. conventional measures	CON	IV	Mean Difference	Random	0			111	0			111	-1.76319479		-2.55999742	-0.96639215	100	64.52906168	0	92.25155322	0.81791191	4.33708191	0.00001444	0	1	0	5
Al-Sibaie 2014					0	0.02	0.93	28	0	0.38	0.74	28	-0.36	0.22460282	-0.80021345	0.08021345	19.03296102											2014
Davoody 2012					0	-0.69	0.97	23	0	2.55	1.8	23	-3.24	0.42635462	-4.0756397	-2.4043603	16.53255268											2012
Liu 2009					0	-1.42	2.55	17	0	1.91	1.75	17	-3.33	0.75009803	-4.80016513	-1.85983487	11.97154978											2009
Upadhyay 2008a					0	-0.22	0.04	18	0	0.67	0.08	18	-0.89	0.02108185	-0.93131967	-0.84868033	20.1958845											2009
Upadhyay 2008b					0	-0.22	0.69	15	0	0.57	1.64	15	-0.79	0.45939816	-1.69040384	0.11040384	16.06228938
Victor 2014					0	-1.6	0.9	10	0	1.2	1.1	10	-2.8	0.4494441	-3.68089425	-1.91910575	16.20476264											2014
